# Supplementary material for: Electroconvulsive Shock, but Not Transcranial Magnetic Stimulation, Transiently Elevates Cell Proliferation in the Adult Mouse Hippocampus
Source: Cells. 2021 Aug 14;10(8):2090. doi: 10.3390/cells10082090 (PMC8391684; doi:10.3390/cells10082090)
Supplement: Supplementary file 1 [file cells-10-02090-s001.zip]

Archive with 1 entries (1 files):
- cells-1125088-supplementary.pdf
